# Supplementary material for: Nucleoside 5′-Phosphoramidates Control the Phenylpropanoid Pathway in Vitis vinifera Suspension-Cultured Cells
Source: Int J Mol Sci. 2021 Dec 17;22(24):13567. doi: 10.3390/ijms222413567 (PMC8704414; doi:10.3390/ijms222413567)
Supplement: Supplementary file 1 [file ijms-22-13567-s001.zip]

Archive with 3 entries (3 files):
- Supplementary files/Methods S1 NH2-pNs chemical synthesis.pdf
- Supplementary files/Methods S2 Identification and determination of content of phenylamides.pdf
- Supplementary files/Table S1. Primer sequences used for quantitative real-time polymerase chain reaction.pdf
